# Supplementary material for: Surface Modification Strategy for Enhanced NO2 Capture in Metal–Organic Frameworks
Source: Molecules. 2022 May 26;27(11):3448. doi: 10.3390/molecules27113448 (PMC9182044; doi:10.3390/molecules27113448)
Supplement: Supplementary file 1 [file molecules-27-03448-s001.zip]

Archive with 1 entries (1 files):
- molecules-1711563-supplementary.pdf
